# Supplementary material for: Current Uses of Mushrooms in Cancer Treatment and Their Anticancer Mechanisms
Source: Int J Mol Sci. 2022 Sep 10;23(18):10502. doi: 10.3390/ijms231810502 (PMC9504980; doi:10.3390/ijms231810502)
Supplement: Supplementary file 1 [file ijms-23-10502-s001.zip]

Archive with 1 entries (1 files):
- ijms-1869940-supplementary.pdf
